# Supplementary material for: Metabolic Advantage of 25(OH)D3 versus 1,25(OH)2D3 Supplementation in Infantile Nephropathic Cystinosis-Associated Adipose Tissue Browning and Muscle Wasting
Source: Cells. 2022 Oct 17;11(20):3264. doi: 10.3390/cells11203264 (PMC9600749; doi:10.3390/cells11203264)
Supplement: Supplementary file 1 [file cells-11-03264-s001.zip]

Archive with 1 entries (1 files):
- cells-1751509-supplementary.pdf
